# Supplementary material for: Physiological and Molecular Adaptation of the Ahuehuete (Taxodium mucronatum Ten.) to Waterlogging
Source: Plants (Basel). 2025 Oct 29;14(21):3295. doi: 10.3390/plants14213295 (PMC12610694; doi:10.3390/plants14213295)
Supplement: Supplementary file 1 [file plants-14-03295-s001.zip]

Archive with 1 entries (1 files):
- plants-3892527-supplementary.pdf
